# Supplementary material for: Epidemiology and Clinical Burden of Meningococcal Disease in France: Scoping Review
Source: J Clin Med. 2023 Jan 20;12(3):849. doi: 10.3390/jcm12030849 (PMC9917955; doi:10.3390/jcm12030849)
Supplement: Supplementary file 1 [file jcm-12-00849-s001.zip]

Archive with 1 entries (1 files):
- jcm-2130297-supplementary.pdf
